# Supplementary material for: Development of an α-synuclein knockdown peptide and evaluation of its efficacy in Parkinson’s disease models
Source: Commun Biol. 2021 Feb 19;4:232. doi: 10.1038/s42003-021-01746-6 (PMC7895943; doi:10.1038/s42003-021-01746-6)
Supplement: Supplementary file 4 — Supplementary Data 1 [file 42003_2021_1746_MOESM4_ESM.xlsx]

## Sheet: Fig. 1
Fig. 1c							Fig. 1d
WT α-synuclein	1	1	1	1			WT α-synuclein	1	1	1	1
Flag-βsynN-degron	0	1	2	4			FLAG-βsyn-degron	0	1	2	4
	100	108.83	70.6959	42.3156				100	62.3535	65.1091	42.5435
	100	116.189	74.1585	46.4669				100	42.7037	58.0259	56.6574
	100	79.6315	107.298	88.1972				100	46.5308	32.6008	45.2295
	100	113.568	107.088	74.2483				100	81.7672	88.0201	44.9333
	100	141.792	145.767	114.388				100	84.3306	60.6967	35.2306
	100	63.6692	66.1605	45.9994
	100	86.713	84.7199	67.7412
	100	61.2898	52.5381	61.1659
	100	95.7422	92.4497	78.9786
Fig. 1e
WT α-synuclein		1	1	1	1
FLAG-βsyn		0	1	2	4
		100	155.611	155.21	133.223
		100	126.479	127.804	110.302
		100	101.476	98.8065	108.317
		100	78.7641	108.136	98.5168
Fig. 1f
WT-α-synuclein				HA-β-synuclein					HA-γ-synuclein
pcDNA3.0	FLAG-βsyn	FLAG-βsyn-degron		pcDNA3.0	FLAG-βsyn	FLAG-βsyn-degron			pcDNA3.0	FLAG-βsyn	FLAG-βsyn-degron
100	80.0555	40.8932		100	109.998	78.8488			100	58.2906	74.2795
100	76.8385	36.6606		100	94.0122	77.185			100	38.4607	97.5605
100	106.02	41.8126		100	73.0475	71.6682			100	127.371	77.5122
100	95.8373	65.5559		100	204.747	117.115			100	170.984	104.907
100	95.9859	80.8594		100	148.367	107.659			100	150.549	70.7072
100	117.779	37.8345		100	55.6878	180.809			100	94.9772	50.8822
100	77.0884	27.4534		100	122.69	62.3251			100	110.558	120.96

## Sheet: Fig. 2
Fig. 2e
	Responses
Peptide doses, uM	Tat		Tat-βsynN-degron		Tat-βsyn-degron
	Repeat 1	Repeat 2	Repeat 1	Repeat 2	Repeat 1	Repeat 2
0.2	2.88	4	46.13	46.43	55.23	54.77
0.39	0.55	2.11	67.68	71.35	88.72	86.58
0.78	0.6	0.46	109.41	118.8	151.86	151.71
1.56	3.61	2.74	170.25	181.23	214.23	221.08
3.13	5.66	5.78	227.95	237.19	283.87	278.47
6.25	11.37	10.14	274.99	282.87	330.8	321.79
12.5	18.93	16.8	334.64	350.66	359.89	349.91

## Sheet: Fig. 3
Fig. 3a									Fig. 3b
control	50 uM Tat-βsyn	5 uM Tat-βsyn-degron	12.5 uM Tat-βsyn-degron	25 uM Tat-βsyn-degron	50 uM Tat-βsyn-degron	rescue: 50 uM Tat-βsyn-degron+ 10 uM MG132 24h			control	2h	4h	8h	12h	24h
100	36.9153	30.6051	12.0722	7.11322	9.48417	43.8347			100	148.124	109.64	94.5755	57.1623	62.8851
100	124.588	82.3575	21.9248	39.4939	12.8707	52.5056			100	164.496	69.7046	27.502	37.015	78.3342
100	80.0268	20.5663	37.1056	76.7952	40.9959	118.041			100	173.721	166.873	139.255	59.6303	39.8032
100	90.7562	96.7651	48.0544	34.4344	29.3825	239.667			100	92.0411	117.667	63.2226	48.6709	1.31084
100	30.5764	31.294	19.7874	28.925	10.9973	25.7831			100	96.4278	110.061	72.812	38.441	36.2314
100	89.7329	87.2765	42.0932	29.5381	37.9073	248.972			100	54.1137	31.8772	16.4952	18.8987	20.6714
100	108.843	70.4998	49.125	36.4175	18.7833	26.7351			100	122.379	131.898	158.655	36.7379	9.85574
100	82.5707	90.6882	66.4262	87.9426	49.4055	123.177			100	126.921	58.9591	8.40973	32.202	17.73
100	43.8941	90.3673	45.4126	38.3041	33.3314	35.6702
Fig. 3c									Fig. 3d
	0h	2h	4h	8h	12h	24h				0h	2h	4h	8h	12h	24h
GABAA β2/3	100	199.481	171.457	122.147	46.0713	49.6745			HSP90	100	116.982	105.133	86.8512	68.972	71.8975
	100	126.037	184.326	316.714	166.337	134.845				100	165.016	144.986	117.07	89.4304	69.6495
	100	118.9	119.751	168.466	158.01	212.821				100	31.1234	94.0427	197.645	193.867	141.614
										100	103.311	280.638	207.185	241.697	147.796
										100	164.721	247.563	401.665	369.901	201.399
										100	110.057	40.6911	161.26	112.615	94.081
Fig. 3e									Fig. 3f
	0h	2h	4h	8h	12h	24h			0 h	6 h	12 h	24 h	48 h
14-3 3	100	69.142	63.3539	67.6577	27.882	40.9328			8563	5471.8	3417.1	2522.9	8528.5
	100	156.737	195.992	199.233	115.268	105.833			9170.4	7398.5	6232.5	2990.4	2897.7
	100	123.706	126.658	119.15	52.9346	130.65			6828.1	4597.3	3102.8	2405.8	3935.7
	100	130.424	127.835	151.281	197.119	154.202			5039.7	4477.8	3780.1	4203.6	5226.7
	100	101.603	141.098	161.599	133.604	76.9083			6149.2	3491.7	3200.2	1763.8	3817
	100	85.852	45.3482	89.4893	95.6047	105.314

## Sheet: Fig. 4
Fig. 4b						Fig. 4c
control	MPP+	MPP++Tat-βsyn	MPP++Tat-βsyn-degron			control	MPP+	MPP++Tat-βsyn	MPP++Tat-βsyn-degron
100	147.543	100.656	23.2391			100	10.7578	102.107	62.7129
100	160.182	155.421	46.4134			100	15.6586	3.49276	164.066
100	83.1992	48.349	26.126			100	42.3836	81.2974	94.2331
100	88.7532	112.337	20.3249			100	56.2867	84.1905	88.1307
100	95.8102	75.1841	73.6984			100	70.8803	70.647	83.699
100	69.0105	32.1136	0.402744			100	16.1017	36.1934	54.5354
100	150.187	58.9377	5.05696			100	51.6898	107.777	134.565
100	108.083	71.544	24.5863			100	81.5107	72.4171	91.0696
Fig. 4e
control	MPTP	MPP++Tat-βsyn	MPP++Tat-βsyn-degron
66	40	39	57
69	38	37	80
75	41	50	59
50	41	36	67
59	26	22	33
62	23	22	50
67	24	24	58
69	23	21	54

## Sheet: Fig. 5
Fig. 5f				Fig. 5g				Fig. 5l				Fig. 5m
PBS	Tat-βsyn	Tat-βsyn -degron		PBS	Tat-βsyn	Tat-βsyn -degron		PBS	Tat-βsyn	Tat-βsyn -degron		PBS	Tat-βsyn	Tat-βsyn -degron
0	0.00813	0.00076		0	0.00813	0.00076		0	0.01722	0.00216		0.00683	0.01316	0.00209
0	0.00405	1e-05		0	0.00296	0.00168		0.00451	0.01637	0.00684		0.00423	0.00895	0.00344
0	0.00217	0.00194		0	0.00547	0.00046			0.00579	0.00664		0.00214	0.01426	0.00053
	0.00187	0			0.00315	0.00482			0.00316	0.01215			0.01464	0.00182
	0.00362	0.00157			0.00221	0.00026			0.00776	0.01162			0.00257	0.00906
	0.00151	3e-05			0.00205	0.0016			0.00434	0.01478			0.00611	0.00115
		0.0037			0.00384					0.00969			0.00653	0.00438
										0.0062				0.0063

## Sheet: Fig. 6
Fig. 6b						Fig. 6c
control	MPTP	MPTP+Tat-βsyn-degron	MPTP+Tat-βsyn			control	MPTP	MPTP+Tat-βsyn-degron	MPTP+Tat-βsyn
100	119.704	80.6527	120.231			100	51.4103	75.2102	78.5776
100	88.7055	87.1207	63.247			100	5.81985	104.336	90.383
100	69.9897	91.7911	101.43			100	91.8853	86.9006	131.468
100	105.025	36.3033	97.0338			100	94.893	61.5385	52.1941
100	64.848	77.3399	64.1391			100	26.7896	207.967	8.73912
100	31.4278	22.4666	23.308			100	41.3745	64.5947	27.1468
100	86.0988	48.2981	76.4658			100	13.7187	65.857	11.2265
100	47.675	50.461	45.1803			100	43.4528	20.8286	3.93534
100	62.8885	52.431	64.9872			100	14.3745	7.2543	8.6591
100	118.901	71.8266	162.679			100	19.0844	31.2882	14.9767
Fig. 6e						Fig. 6f
control	MPTP	MPTP+Tat-βsyn-degron	MPTP+Tat-βsyn			control	MPTP	MPTP+Tat-βsyn-degron	MPTP+Tat-βsyn
100	53.5178	41.4525	149.95			100	26.5729	51.7221	39.2327
100	70.9368	41.3113	126.153			100	58.9889	63.0936	66.8456
100	64.5216	15.2172	39.0126			100	73.1295	48.0991	90.2469
100	40.8464	34.3581	28.4631			100	75.9414	131.236	67.7923
100	32.3534	10.6793	16.9348			100	31.9701	61.1197	17.6997
100	55.5756	46.1188	46.0615			100	25.0401	135.248	88.8053
100	150.411	78.9445	154.986			100	51.6827	65.3154	22.5719
100	81.4687	46.0371	70.1326			100	17.3879	58.9835	36.3254
100	70.4787	52.5218	74.8306			100	48.6323	183.965	77.6148
100	101.352	89.0867	86.0863
100	150.682	84.8979	143.23

## Sheet: Fig. 7
Fig. 7b						Fig. 7d
Saline	MPTP	MPTP+Tat-βsyn-degron	MPTP+Tat-βsyn			control	MPTP	MPTP+Tat-βsyn-degron	MPTP+Tat-βsyn
4212	2022	2574	2538			100	48.4717	69.105	42.3679
4056	3078	3204	2274			100	29.0622	58.1448	44.8982
3018	2940	1932	1818			100	31.6235	63.7249	73.9795
2940	2520	2970	2874			100	17.7245	52.1145	53.3528
3180	2760	3090	3162			100	75.9385	105.393	52.1877
4326	3252	2952	2922			100	43.742	115.159	107.616
3162	1854	2850	3030
4560	1002		1848
Fig. 7e
Groups	1st test	2nd test	3rd test	4th test	5th test	6th test	7th test	8th test	9th test	10th test
Saline	84	85	57	300	19	37	300	300	300	300
Saline	46	14	57	300	300	300	300	300	300	300
Saline	19	39	300	300	300	300	300	135	300	63
Saline	38	300	300	300	300	300	300	300	300	300
Saline	300	300	232	300	300	300	300	300	300	300
Saline	22	90	300	300	300	300	178	300	300	300
Saline	64	54	300	300	300	300	300	300	300	300
Saline	32	208	300	200	62	300	300	300	300	300
Saline	20	300	300	300	300	300	300	300	300	300
Saline	30	241	300	300	300	300	300	300	300	300
Saline	6	153	104	300	177	95	300	300	300	300
Saline	41	48	300	300	300	300	105	300	54	300
Saline	38	10	47	121	300	300	187	209	172	177
Saline	19	300	300	300	169	300	151	300	12	300
Saline	50	31	300	300	300	300	300	300	300	300
Saline	13	76	300	300	300	300	300	300	300	300
Saline	90	22	161	300	100	300	300	300	300	300
Saline	102	131	173	300	300	300	300	300	300	300
Saline	300	300	300	300	300	300	300	300	300	300
Saline	62	300	165	300	300	300	300	300	300	300
Saline	12	37	50	80	134	21	61	103	105	80
Saline	61	87	117	245	300	191	288	300	300	300
Saline	101	73	300	74	300	300	300	300	300	300
Saline	20	120	300	300	300	300	300	300	300	300
Saline	110	300	300	300	300	300	300	300	300	300
Saline	72	45	45	215	300	178	300	300	300	300
Saline	300	300	300	300	300	300	300	300	300	300
Saline	196	300	300	300	300	300	300	300	300	300
MPTP	195	113	187	300	300	299	300	300	300	300
MPTP	17	14	32	35	11	102	22	13	39	18
MPTP	25	32	53	106	300	300	300	300	300	300
MPTP	24	31	202	106	24	20	17	31	300	300
MPTP	11	14	39	173	128	2	215	69	300	300
MPTP	21	20	20	300	227	300	300	300	300	300
MPTP	18	81	94	300	21	43	300	300	300	300
MPTP	86	33	12	33	13	16	19	34	35	57
MPTP	56	80	300	300	300	300	300	300	300	300
MPTP	300	300	300	300	257	300	300	300	300	300
MPTP	12	114	300	300	300	300	300	137	15	300
MPTP	10	29	26	50	45	67	32	210	67	251
MPTP	20	65	34	39	12	14	65	15	14	11
MPTP	120	241	76	300	300	300	300	111	300	300
MPTP	23	190	45	300	300	300	300	300	300	300
MPTP	27	45	13	16	13	2	15	32	34	13
MPTP	32	45	95	59	38	126	12	13	31	14
MPTP	166	300	20	300	300	214	300	300	300	200
MPTP	20	300	152	300	300	47	300	300	102	300
MPTP	13	36	300	300	265	300	300	300	300	300
MPTP	67	177	34	53	29	50	23	19	60	35
MPTP	300	300	300	300	300	300	300	300	300	300
MPTP	17	8	5	29	5	6	18	8	6	10
MPTP	300	300	300	300	31	300	300	300	300	300
MPTP	300	300	300	300	300	300	300	300	300	300
MPTP	43	300	300	300	300	76	300	300	300	300
MPTP	11	6	6	9	3	3	10	15	8	10
MPTP	35	34	172	229	300	300	86	300	300	185
MPTP+Tat-βsyn	14	38	262	86	300	300	300	300	300	300
MPTP+Tat-βsyn	39	20	56	300	228	300	300	300	300	300
MPTP+Tat-βsyn	22	96	104	56	118	227	63	51	135	240
MPTP+Tat-βsyn	69	255	300	300	260	300	300	300	300	300
MPTP+Tat-βsyn	8	27	100	300	300	300	300	300	300	300
MPTP+Tat-βsyn	80	221	300	300	300	300	300	300	300	300
MPTP+Tat-βsyn	300	300	300	300	300	300	300	300	300	300
MPTP+Tat-βsyn	25	17	300	300	281	300	300	300	300	300
MPTP+Tat-βsyn	22	300	300	300	300	300	300	300	300	300
MPTP+Tat-βsyn	57	20	58	13	41	76	22	300	300	300
MPTP+Tat-βsyn	300	300	300	300	300	300	300	300	300	300
MPTP+Tat-βsyn	300	300	300	300	300	300	300	300	300	300
MPTP+Tat-βsyn	35	40	21	72	46	300	300	300	263	197
MPTP+Tat-βsyn	20	103	300	300	300	300	300	300	300	300
MPTP+Tat-βsyn	12	114	13	124	21	300	300	300	300	300
MPTP+Tat-βsyn	25	207	300	300	300	300	300	300	300	300
MPTP+Tat-βsyn	12	40	26	169	271	300	216	300	300	300
MPTP+Tat-βsyn	35	300	75	162	282	300	300	300	300	300
MPTP+Tat-βsyn	82	96	163	39	300	30	300	300	300	300
MPTP+Tat-βsyn	25	55	90	300	300	300	300	300	300	300
MPTP+Tat-βsyn	108	300	80	300	300	300	300	300	300	300
MPTP+Tat-βsyn	14	21	27	10	6	16	15	14	24	20
MPTP+Tat-βsyn	113	300	300	300	300	300	300	300	300	300
MPTP+Tat-βsyn	300	300	300	300	300	300	300	300	300	300
MPTP+Tat-βsyn	13	73	68	165	183	300	300	300	300	300
MPTP+Tat-βsyn	25	90	168	300	300	300	300	300	300	300
MPTP+Tat-βsyn	300	300	300	300	110	300	300	300	300	300
MPTP+Tat-βsyn	79	108	116	266	300	207	300	300	300	300
MPTP+Tat-βsyn-degron	91	300	300	300	300	300	300	300	300	300
MPTP+Tat-βsyn-degron	50	29	85	18	12	141	71	12	13	13
MPTP+Tat-βsyn-degron	300	300	168	300	300	300	300	300	300	300
MPTP+Tat-βsyn-degron	300	300	300	300	300	300	300	300	300	300
MPTP+Tat-βsyn-degron	220	300	300	300	300	300	300	300	300	300
MPTP+Tat-βsyn-degron	11	11	17	32	23	30	300	300	300	300
MPTP+Tat-βsyn-degron	13	10	300	96	105	300	300	300	300	300
MPTP+Tat-βsyn-degron	226	300	300	300	300	300	300	300	300	300
MPTP+Tat-βsyn-degron	47	85	74	19	173	53	14	15	94	56
MPTP+Tat-βsyn-degron	49	41	164	57	300	18	35	85	247	47
MPTP+Tat-βsyn-degron	146	300	300	300	300	300	300	300	300	300
MPTP+Tat-βsyn-degron	39	39	99	72	300	300	300	300	300	300
MPTP+Tat-βsyn-degron	16	54	14	21	160	99	12	300	300	242
MPTP+Tat-βsyn-degron	138	155	182	300	300	300	300	300	300	300
MPTP+Tat-βsyn-degron	26	58	76	11	51	43	105	300	300	300
MPTP+Tat-βsyn-degron	53	49	300	230	282	300	300	300	300	300
MPTP+Tat-βsyn-degron	300	300	300	300	300	300	300	300	300	300
MPTP+Tat-βsyn-degron	300	300	300	300	300	300	300	300	300	300
MPTP+Tat-βsyn-degron	76	46	24	300	300	300	300	300	300	300
MPTP+Tat-βsyn-degron	300	89	300	300	300	300	120	300	300	300
MPTP+Tat-βsyn-degron	34	16	10	50	53	251	300	300	300	300
MPTP+Tat-βsyn-degron	300	300	300	300	300	300	300	300	300	300
MPTP+Tat-βsyn-degron	231	300	300	300	300	300	300	300	300	300
MPTP+Tat-βsyn-degron	32	19	10	50	200	300	300	300	300	300
MPTP+Tat-βsyn-degron	9	118	145	300	300	232	300	300	300	300
MPTP+Tat-βsyn-degron	11	300	300	300	217	300	300	300	300	300
MPTP+Tat-βsyn-degron	28	215	33	115	300	300	300	300	300	300
MPTP+Tat-βsyn-degron	300	300	300	300	300	300	300	300	300	300

## Sheet: Supplementary Fig. 1
Supplementary Fig. 1
490nm-690nm	Control	Tat-βsyn 5 uM	Tat-βsyn 12.5 uM	Tat-βsyn 25 uM	Tat-βsyn 50 uM	Tat-βsyn-degron 5 uM	Tat-βsyn-degron 12.5 uM	Tat-βsyn-degron 25 uM	Tat-βsyn-degron 50 uM	2% Triton X-100 30 min
	88.1443	91.2371	89.6907	140.722	146.907	98.9691	125.258	115.979	145.361	193.299
	100.516	95.8763	98.9691	160.825	151.546	112.887	129.897	139.175	145.361	211.856
	89.6907	92.7835	102.062	119.072	143.814	106.701	125.258	137.629	136.083	205.67
	111.34	94.3299	102.062	119.072	140.722	98.9691	128.351	139.175	139.175	196.392
	97.4227	89.6907	108.247	137.629	151.546	109.794	126.804	151.546	165.464	196.392
	112.887	98.9691	100.516	122.165	154.639	98.9691	132.99	134.536	162.371	202.577

## Sheet: Supplementary Fig. 2
Supplementary Fig. 2b
Number	Length (nm)
1	39.1152
2	55.8032
3	82.8734
4	24.6982
5	43.0116
6	56.6127
7	44.2719
8	59.439
9	64.6607
10	55
11	22.1359
12	20.2485
13	22.3607
14	38.6264
15	34.9285
16	47.4342
17	43.0116
18	61.4654
19	30.1496
20	25
21	31.7648
22	18.0278
23	16.4012
24	43.6005
25	57.9828
26	30.8869
27	43.4166
28	29.4279
29	13.3417
30	43.382
31	31.3847
32	22.0227
33	33.541
34	30.8869
35	31.4006
36	66.6108
37	18.6011
38	29.5297
39	31.9531
40	17.8045
41	40.05
42	23.3452
43	57.5673
44	30.8707
45	52.7731
46	41.8808
47	48.2597
48	29.8329
49	25.4558
50	24.2074
51	29.7321
52	18.4391
53	50.2892
54	81.3449
55	43.3244
56	80.1561
57	48.8365
58	18.7883
59	17.6918
60	40.8167
61	41.6173
62	49.4065
63	90.471
64	59.1354
65	34.3657
66	29.7321
67	35.1283
68	39.0128
69	37.2156
70	29.6816
71	20.0998
72	39.4462
73	26.1725
74	20.5913
75	39.8121
76	34.5398
77	52.9528
78	36.8782
79	65.9697
80	37.5352
81	35.2263
82	48.074
83	24.267
84	19.4708
85	21.0818
86	36.9624
87	35.4338
88	35.8081
89	59.6471
90	58.7272
91	44.7462
92	55.7813
93	29.5898
94	28.8598
95	51.1034
96	28.48
97	33.7375
98	42.0053
99	32.8295
100	31.6719
101	35.3396
102	34.2345
103	66.8265
104	53.2082
105	27.3333
106	25.4558
107	46.7285
108	43.2306
109	48.2678
110	57.6349
111	52.9864
112	56.6667
113	65.5507
114	60.6996
115	41.2741
116	30.1183
117	31.6228
118	38.6552
119	56.7019
120	39.1312
121	63.9941
122	48.7083
123	46.8615
124	32.1287
125	34.0588
126	29.4694
127	27.6566
128	17.6005
129	50.1021
130	42.2742
131	42.5206
132	27.3658
133	20.0444
134	34.3188
135	26.5665
136	22.161
137	28.9444
138	21.3333
139	84.7323
140	125.822
141	39.3559
142	53.8723
143	48.5753
144	47.7261
145	56.7646
146	57.9847
147	63.5575
148	104.175
149	86.8306
150	33.1797
151	45.3382
152	41.4193
153	27.455
154	54.8006
155	60.6813
156	43.538
157	19.9123
158	40.942
159	57.6888
160	18.5809
161	16.5076
162	58.5757
163	43.8321
164	27.9732
165	57.2713
166	54.1872
167	29.0258
168	31.3249
169	20.1804
170	34.8891
171	51.4126
172	40.9939
173	34.0037
174	24.5204
175	18.7217
176	38.1477
177	25.9422
178	37.2726
179	12.7769
180	34.9464

## Sheet: Supplementary Fig. 3
Supplementary Fig. 3a							Supplementary Fig. 3b
Rotarod							Wire hang
i.p. Injection	i.c. Injection	d 1	d 45	d 92			i.p. Injection	i.c. Injection	d 1	d 45	d 92
PBS	PBS	1.39	1.25	3.54			PBS	PBS	0.32	1.26	1.44
PBS	PBS	2.57	3.01	4.1			PBS	PBS	3	3	3
PBS	PBS	3.01	3.24	5			PBS	PBS	0.26	2.42	2.55
Tat-βsyn	PFFs	5	5	2.56			Tat-βsyn	PFFs	1.4	0.58	0.15
Tat-βsyn	PFFs	1.39	1.25	4.57			Tat-βsyn	PFFs	2.42	1.55	1.25
Tat-βsyn	PFFs	2.57	3.43	5			Tat-βsyn	PFFs	3	2.27	1.22
Tat-βsyn	PFFs	3.55	3.58	4.49			Tat-βsyn	PFFs	0.2	1.37	1.58
Tat-βsyn	PFFs	0.4	5	5			Tat-βsyn	PFFs	0.47	3	3
Tat-βsyn	PFFs	2.58	2.5	5			Tat-βsyn	PFFs	3	3	3
Tat-βsyn	PFFs	0.2	2.49	4.08			Tat-βsyn	PFFs	3	3	2.41
Tat-βsyn -degron	PFFs	2.34	4	5			Tat-βsyn -degron	PFFs	3	3	2.5
Tat-βsyn -degron	PFFs	4.45	3.45	3.42			Tat-βsyn -degron	PFFs	3	3	2.56
Tat-βsyn -degron	PFFs	5	0.46	0.35			Tat-βsyn -degron	PFFs	1.21	0.2	1.28
Tat-βsyn -degron	PFFs	1.3	5	5			Tat-βsyn -degron	PFFs	3	3	3
Tat-βsyn -degron	PFFs	0.36	1.37	2.2			Tat-βsyn -degron	PFFs	0.48	2.15	1
Tat-βsyn -degron	PFFs	5	4.5	5			Tat-βsyn -degron	PFFs	3	3	3
Tat-βsyn -degron	PFFs	2.12	3.44	5			Tat-βsyn -degron	PFFs	3	3	3
Tat-βsyn -degron	PFFs	4.14	5	5			Tat-βsyn -degron	PFFs	3	2.04	3

[truncated: 1 more sheets: Supplementary Fig. 5]
